# Supplementary material for: Fractions from Sea Buckthorn Seeds and Their Bioactive Ingredients as Modulators of Human Blood Platelet Response In Vitro: The Role of Thermal Processing
Source: Nutrients. 2025 Sep 27;17(19):3074. doi: 10.3390/nu17193074 (PMC12526294; doi:10.3390/nu17193074)
Supplement: Supplementary file 1 [file nutrients-17-03074-s001.zip]

Archive with 1 entries (1 files):
- nutrients-3875222-supplementary.pdf
